# Supplementary material for: Candida spp. colonization: a genotype source found in blood cultures that can become widespread
Source: Front Cell Infect Microbiol. 2024 Nov 7;14:1468692. doi: 10.3389/fcimb.2024.1468692 (PMC11578989; doi:10.3389/fcimb.2024.1468692)
Supplement: Supplementary file 1 [file Table1.xlsx]

## Sheet: TableS1
Species	Patient code	No. isolates	No. genotypes	Sample	Days elapsed	Match
C. albicans	1	4	3	Blood	0	Yes/*No
				Lower respiratory tract*	0
				Catheter	2
				Lower respiratory tract*	41
	2	4	1	Blood	0	Yes
				Skin and mucosa	2
				Urine	10
				Skin and mucosa	16
	3	3	1	Blood	0	Yes
		43622		Skin and mucosa	84
		43627		Skin and mucosa	89
	4	3	1	Blood	0	Yes
		43579		Catheter	2
		43594		Lower respiratory tract	17
	5	3	2	Blood	0	Yes/*No
	5	42754		Lower respiratory tract*	2
	5	42756		Catheter	4
	6	3	1	Blood	0	Yes
	6	92633.8		Lower respiratory tract	15
	6	114010		Urine	51
	7	3	1	Blood	0	Yes
	7	156763		Lower respiratory tract	0
	7	178140		Urine	0
	8	3	1	Blood	0	Yes
	8	220893		Lower respiratory tract	24
	8	242269		Skin and mucosa	60
	9	3	1	Blood	0	Yes
	9	285022		Catheter	2
	9	306399		Lower respiratory tract	2
	10	3	1	Blood	0	Yes
	10	349152		Catheter	1
	10	370528		Skin and mucosa	5
	11	2	1	Blood	0	Yes
	11	43473		Lower respiratory tract	0
	12	2	2	Blood	0	*No
	12	42867		Lower respiratory tract*	12
	13	2	1	Blood	0	Yes
	13	43488		Catheter	1
	14	2	1	Blood	0	Yes
	14	43085		Catheter	0
	15	2	1	Blood	0	Yes
	15	42817		Skin and mucosa	231
	16	2	1	Blood	0	Yes
	16	42901		Urine	25
	17	2	1	Blood	0	Yes
	17	43292		Skin and mucosa	0
	18	2	1	Blood	0	Yes
	18	43003		Catheter	2
	19	2	1	Blood	0	Yes
	19	42823		Catheter	0
	20	2	1	Blood	0	Yes
	20	43140		Catheter	12
	21	2	1	Blood	0	Yes
	21	43074		Catheter	4
	22	2	1	Blood	0	Yes
	22	43074		Catheter	4
	23	2	1	Blood	0	Yes
	23	43074		Catheter	0
	24	2	1	Blood	0	Yes
	24	43074		Catheter	3
	25	2	1	Blood	0	Yes
	25	43074		Urine	3
	26	2	1	Blood	0	Yes
	26	43074		Catheter	2
	27	6	1	Lower respiratory tract	-9	Yes
				Blood	0
				Lower respiratory tract	3
				Catheter	3
				Lower respiratory tract	20
				Urine	56
	28	6	2	Lower respiratory tract	-119	Yes/*No
	28	43137		Urine	-101
	28	43238		Blood	0
	28	43244		Lower respiratory tract*	6
	28	43324		Urine	86
	28	43325		Lower respiratory tract	87
	29	6	1	Lower respiratory tract	-8	Yes
	29	43102		Blood	0
	29	43115		Urine	13
	29	43162		Urine	60
	29	43164		Lower respiratory tract	62
	29	43165		Skin and mucosa	63
	30	5	1	Lower respiratory tract	-70	Yes
		43222		Lower respiratory tract	-20
		43242		Blood	0
		43243		Catheter	1
		43332		Urine	90
	31	4	2	Lower respiratory tract*	-3	Yes/*No
		43403		Blood	0
		43403		Urine*	0
		43404		Catheter	1
	32	4	1	Lower respiratory tract	-5	Yes
	31	42766		Blood	0
	31	42767		Skin and mucosa	1
	31	42769		Urine	3
	33	4	1	Skin and mucosa	-8	Yes
	32	43381		Urine	-8
	32	43389		Blood	0
	32	43393		Catheter	4
	34	4	1	Lower respiratory tract	-1	Yes
	33	43299		Blood	0
	33	43311		Skin and mucosa	12
	33	43326		Skin and mucosa	27
	35	4	1	Lower respiratory tract	-25	Yes
	34	43582		Blood	0
	34	43584		Catheter	2
	34	43584		Urine	2
	36	4	1	Lower respiratory tract	-20	Yes
	35	43477		Catheter	-4
	35	43481		Blood	0
	35	43501		Lower respiratory tract	20
	37	4	1	Urine	-1	Yes
	36	43327		Blood	0
	36	43331		Lower respiratory tract	4
	36	43358		Urine	31
	38	3	3	Lower respiratory tract*	-10	*No
		42863		Blood	0
		42863		Urine*	0
	39	3	2	Lower respiratory tract*	-10	Yes/*No
	39	43332		Blood	0
	39	43335		Catheter	3
	40	4	1	Lower respiratory tract	-29	Yes
		43406		Lower respiratory tract	-22
		43419		Catheter	-9
		43428		Blood	0
	41	3	1	Skin and mucosa	-10	Yes
		43320		Lower respiratory tract	-10
		43330		Blood	0
	42	3	1	Urine	-4	Yes
	42	43001		Lower respiratory tract	-2
	42	43003		Blood	0
	43	2	1	Lower respiratory tract	-12	Yes
		43591		Blood	0
	44	2	1	Lower respiratory tract	-10	Yes
	44	43090		Blood	0
	45	2	1	Lower respiratory tract	-12	Yes
	45	43543		Blood	0
C. parapsilosis	46	5	1	Blood	0	Yes
				Catheter	1
				Urine	11
				Lower respiratory tract	81
				Lower respiratory tract	92
	47	3	1	Blood	0	Yes
		42960		Urine	1
		42967		Catheter	8
	48	2	2	Blood	0	*No
		43417		Skin and mucosa*	8
	49	2	1	Blood	0	Yes
	49	42846		Catheter	3
	50	2	1	Blood	0	Yes
	50	43539		Catheter	1
	51	2	1	Blood	0	Yes
	51	42931		Catheter	2
	52	2	1	Blood	0	Yes
	52	43062		Catheter	1
	53	2	1	Blood	0	Yes
	53	42862		Catheter	2
	54	2	1	Blood	0	Yes
	54	42989		Catheter	5
	55	2	1	Blood	0	Yes
	55	43542		Catheter	4
	56	2	1	Blood	0	Yes
	56	43441		Catheter	4
	57	2	1	Blood	0	Yes
	57	43329		Urine	5
	58	2	1	Blood	0	Yes
	58	43299		Catheter	2
	59	2	1	Lower respiratory tract	-14	Yes
		43386		Blood	0
		43386		Catheter	0
	60	3	1	Lower respiratory tract	-1	Yes
	60	43152		Blood	0
	60	43154		Catheter	2
	61	2	1	Urine	-71	Yes
		43513		Blood	0
C. tropicalis	62	2	1	Blood	0	Yes
		43624		Catheter	1
	63	4	1	Lower respiratory tract	-17	Yes
				Urine	-8
				Blood	0
				Catheter	1
	64	3	1	Lower respiratory tract	-28	Yes
		43365		Blood	0
		43372		Skin and mucosa	7
	65	2	1	Lower respiratory tract	-2	Yes
	65	43362		Blood	0
	66	2	1	Lower respiratory tract	-4	Yes
	66	43137		Blood	0
	67	2	2	Skin and mucosa*	-5	*No
	67	43354		Blood	0
	68	2	1	Urine	-32	Yes
	68	43003		Blood	0
